# Supplementary material for: Identification of T-cell exhaustion-related genes and prediction of their immunotherapeutic role in lung adenocarcinoma
Source: J Cancer. 2024 Feb 25;15(8):2160–78. doi: 10.7150/jca.92839 (PMC10937285; doi:10.7150/jca.92839)
Supplement: Supplementary file 1 — Supplementary figures and tables. [file jcav15p2160s1.zip]

Archive with 2 entries (2 files):
- Supplementary.xls
- Supplementary.docx
