# Supplementary material for: Identification of T-cell exhaustion-related genes and prediction of their immunotherapeutic role in lung adenocarcinoma
Source: J Cancer. 2024 Feb 25;15(8):2160–78. doi: 10.7150/jca.92839 (PMC10937285; doi:10.7150/jca.92839)
Supplement: Supplementary file 1 — Supplementary figures and tables. [file jcav15p2160s1.zip › Supplementary.xls]

## Sheet: Supplementary Table1
TEX-associated genes
HLA-A
HLA-B
B2M
JAK1
STAT6
PDGFRB
IRF1
MET
RBM10
NFKBIE
PRKD2
EML4
LTB
LOX
WAS
PRF1
DDB2
IL7R
LATS2
CDH11
MYH11
CD79B
CBL
ZEB1
CCR7
P2RY8
IKZF3
BTK
MSI2
TCF4
ERG
PCDH17
SFMBT2
IRF4
SP140
ZNF521
AXIN2
TLL1
CR1
DCC

## Sheet: Supplementary Table2
KRT18
Forward Primer	AAGGCCTACAAGCCCAGATT
Reverse Primer	CGAGCCAGCTCGTCATATTG
PRKCH
Forward Primer	CTGGACCCCTATCTGACGGT
Reverse Primer	TGTACGTGGGTTTGTTGGTCT
METTL7A
Forward Primer	CAGCTGAGTGTTCGACTTGG
Reverse Primer	CCTTCCAGCGTTCGACTTGG
GAPDH
Forward Primer	GACCACAGTCCATGCCATCA
Reverse Primer	GTCAAAGGTGGAGGAGTGGG

## Sheet: Supplementary Table3
Single-cell DEGs
AGRN
AL034417.3
ERRFI1
ENO1
PGD
EPHA2
C1QA
C1QC
C1QB
TCEA3
RPL11
FUCA1
CLIC4
RUNX3
CD52
SFN
PTAFR
SERINC2
LCK
CSF3R
PPT1
YBX1
TMEM125
PTPRF
ATP6V0B
RPS8
PRDX1
AKR1A1
TSPAN1
CYP4B1
SCP2
TMEM59
DHCR24
TACSTD2
NFIA
JAK1
LEPROT
GNG12
GNG5
DDAH1
CYR61
EVI5
TMED5
FNBP1L
ABCD3
F3
SLC25A24
SORT1
AHCYL1
PTPN22
ATP1A1
CD2
ITGA10
FMO5
PDE4DIP
FCGR1A
APH1A
ADAMTSL4
CTSS
CERS2
SELENBP1
CGN
SNX27
S100A10
S100A11
S100A9
S100A8
S100A6
S100A16
S100A14
S100A13
SLC27A3
SLC39A1
RAB13
RPS27
C1orf43
IL6R
EFNA1
MUC1
GBA
ARHGEF2
LAMTOR2
RAB25
SEMA4A
SLC25A44
MNDA
PYHIN1
TAGLN2
NCSTN
CD48
F11R
FCER1G
SDHC
FCGR2A
PBX1
MGST3
CD247
CREG1
MPZL1
DCAF6
XCL2
ATP1B1
SLC19A2
PRDX6
RASAL2
ABL2
SOAT1
TOR1AIP2
QSOX1
XPR1
GLUL
NPL
NCF2
ARPC5
RGL1
PTGS2
RGS1
PTPRC
CAMSAP2
TMEM9
PHLDA3
RNPEP
ELF3
PTPN7
ADIPOR1
CYB5R1
CTSE
PIGR
C1orf116
C4BPA
CD55
CD46
LAMB3
NENF
ATF3
AIDA
CAPN8
CAPN2
CNIH4
ENAH
EPHX1
TMEM63A
ACBD3
CDC42BPA
C1orf198
FAM89A
CEP170
SDCCAG8
COX20
SCCPDH
ADI1
RPS7
LINC01871
ADAM17
LAPTM4A
SDC1
RHOB
RAB10
CYP1B1
ATL2
SRSF7
ZFP36L2
RHOQ
EPCAM
RTN4
RPS27A
CCDC88A
EFEMP1
BCL11A
REL
RAB1A
GKN2
ANXA4
HK2
CAPG
VAMP8
SFTPB
GNLY
CD8A
DUSP2
LIMS1
MALL
IL1A
IL1B
IL1RN
MARCO
TFCP2L1
PLEKHB2
CXCR4
HNMT
KYNU
RND3
FMNL2
GALNT5
CYTIP
BAZ2B
CD302
ITGB6
GCA
COBLL1
GALNT3
MAP3K20
SESTD1
SSFA2
NCKAP1
ITGAV
TFPI
SLC40A1
STAT4
MYO1B
STK17B
SPATS2L
NRP2
IDH1
TMBIM1
SLC11A1
CYP27A1
ACSL3
CCL20
NCL
PTMA
ARL4C
MLPH
HDLBP
ARL8B
PPARG
RPL32
GLB1
CRTAP
MYD88
RPSA
RPL14
ABHD5
CDCP1
CCR1
CCRL2
RPL29
TKT
FLNB
MAGI1
MITF
ST3GAL6
DCBLD2
RPL24
NFKBIZ
ALCAM
TRAT1
ATP6V1A
TIGIT
CD86
CSTA
MGLL
RPN1
RAB7A
ATP2C1
CLDN18
PLS1
PCOLCE2
PLSCR1
TM4SF1
RNF13
GPR171
SSR3
MFSD1
PRKCI
FNDC3B
NCEH1
GNB4
B3GNT5
EIF4G1
LIPH
ETV5
LPP
HES1
ATP13A3
RPL35A
UVSSA
FGFR3
LRPAP1
FBXL5
LAP3
SLC34A2
SEL1L3
PCDH7
FAM114A1
UGDH
SMIM14
PDS5A
RHOH
RBM47
LIMCH1
TMEM33
CXCL8
CXCL3
CXCL2
EREG
SCARB2
SHROOM3
CNOT6L
ANXA3
BMP2K
SEC31A
CDS1
HSD17B11
EIF4E
ADH1C
PAPSS1
SGMS2
RPL34
CFI
ANXA5
NDUFC1
MGST2
RPS3A
TRIM2
TLR2
PDGFC
FNIP2
2023-03-01
SH3RF1
GALNT7
HPGD
WWC2
ACSL1
MIR3945HG
SORBS2
CLPTM1L
IRX2
DAP
IL7R
FYB1
DAB2
RPL37
SELENOP
GZMK
GZMA
PLK2
OCLN
FCHO2
HEXB
COL4A3BP
LHFPL2
ZFYVE16
RPS23
TMEM167A
VCAN
HSD17B4
SNX2
PPIC
SLC12A2
IRF1
H2AFY
TGFBI
EGR1
CTNNA1
CYSTM1
HBEGF
CD14
CSF1R
CD74
RPS14
GM2A
ATOX1
GALNT10
ITK
RNF145
WWC1
ERGIC1
CPEB4
TMED9
CANX
RNF130
MGAT1
FOXQ1
FOXC1
SERPINB6
NQO2
LY86
SSR1
DSP
GCNT2
TMEM14C
PHACTR1
CD83
KIF13A
RNF144B
ID4
SOX4
HLA-A
HLA-E
TUBB
FLOT1
IER3
DDR1
SFTA2
HLA-C
HLA-B
LTB
LST1
AIF1
DDAH2
SLC44A4
C2
HLA-DRA
HLA-DRB5
HLA-DRB1
HLA-DQB1
HLA-DMB
HLA-DMA
HLA-DPA1
HLA-DPB1
SLC39A7
RPS18
ITPR3
RPS10
RPL10A
TREM2
TREM1
PGC
PTK7
YIPF3
VEGFA
MRPL14
TMEM63B
ENPP4
ADGRF5
TNFRSF21
CD2AP
DST
TMEM30A
MYO6
TENT5A
RRAGD
CD24
SLC16A10
FYN
MARCKS
DSE
ARHGAP18
RPS12
SGK1
TNFAIP3
FUCA2
RAB32
SYTL3
SOD2
AFDN
TTYH3
RAC1
KDELR2
ETV1
TSPAN13
AGR2
AGR3
MACC1
ITGB8
TOMM7
GPNMB
SNX10
SKAP2
CPVL
INHBA
BLVRA
UPP1
EGFR
ZNF117
GUSB
CLDN3
CLDN4
GTF2I
POR
HSPB1
CD36
SEMA3C
STEAP4
PON2
PDK4
BRI3
ARPC1A
AZGP1
PILRA
GNB2
CUX1
NAMPT
SMIM30
TFEC
CAV2
MET
CAPZA2
WASL
CALU
ATP6V1F
AHCYL2
AC058791.1
TRBC1
TRBC2
PDIA4
GIMAP7
TMEM176B
TMEM176A
DNAJB6
ARSD
TMSB4X
SMS
PRDX4
SAT1
GK
CYBB
ATP6AP2
TIMP1
MAGED1
VSIG4
RPS4X
ITM2A
TSPAN6
TCEAL9
BEX3
TCEAL4
TSC22D3
ACSL4
IL13RA1
PGRMC1
RPL39
LAMP2
SH2D1A
ZDHHC9
CETN2
BCAP31
RPL10
ATP6AP1
MPP1
CTSB
MSR1
SLC7A2
MTUS1
ASAH1
LPL
ATP6V1B2
BNIP3L
DPYSL2
CLU
RBPMS
PPP2CB
EIF4EBP1
ADAM9
CEBPD
LYPLA1
LYN
RAB2A
ASPH
TRAM1
RDH10
LY96
ZNF704
FABP4
CA2
ESRP1
SDC2
LAPTM4B
RPL30
STK3
OXR1
MAL2
TRIB1
PTK2
EEF1D
TSTA3
GRINA
GPAA1
GLIS3
NFIB
RPS6
MOB3B
C9orf72
DNAJA1
AQP3
UNC13B
CLTA
ALDH1A1
GNAQ
GOLM1
DAPK1
CTSL
GADD45G
SYK
NINJ1
FAM120A
FBP1
NANS
GALNT12
ABCA1
SLC44A1
KLF4
TXN
PTGR1
HSDL2
SLC31A2
SLC31A1
TNC
TLR4
C5
GSN
RPL35
FAM129B
STXBP1
LCN2
RPL7A
RXRA
AGPAT2
IFITM3
RNH1
RASSF7
TALDO1
RPLP2
CRACR2B
CD151
TSPAN4
MUC5B
CTSD
CD81
KCNQ1OT1
PHLDA2
TPP1
RPL27A
DENND5A
ADM
SOX6
RPS13
CD59
CAT
ELF5
EHF
HSD17B12
CREB3L1
MDK
ACP2
SPI1
SLC43A3
SERPING1
CTNND1
MPEG1
MS4A6A
MS4A4A
MS4A7
SLC15A3
CD6
FTH1
ASRGL1
RTN3
VEGFB
FKBP2
PRDX5
FAU
NEAT1
MALAT1
LTBP3
CTSW
GSTP1
UNC93B1
ALDH3B1
CCND1
CTTN
LAMTOR1
FOLR1
STARD10
SLCO2B1
RPS3
ACER3
C11orf54
YAP1
BIRC3
MMP7
EXPH5
IL18
MPZL2
CD3E
CD3D
CD3G
RPS25
HSPA8
VSIG2
ETS1
APLP2
ST14
NET1
SFTA1P
MRC1
PLXDC2
MSRB2
OTUD1
SVIL
NRP1
CREM
ALOX5
NCOA4
DKK1
REEP3
SRGN
TSPAN15
PRF1
PCBD1
PSAP
SPOCK2
P4HA1
USP54
PLAU
ZNF503
RPS24
PPIF
SFTPA2
SFTPA1
SFTPD
PAPSS2
LIPA
MYOF
RBP4
PDLIM1
TM9SF3
SCD
NT5C2
GSTO1
TCF7L2
SHTN1
PRDX3
CTBP2
DHX32
AC026369.3
CCND2
CD9
TNFRSF1A
SCNN1A
LTBR
CD163
C3AR1
M6PR
KLRB1
CLEC2D
CD69
CLEC7A
OLR1
KLRD1
YBX3
GPRC5A
HEBP1
EMP1
PLBD1
MGP
EPS8
MGST1
LMO3
BCAT1
BHLHE41
AC023157.3
FGD4
LRRK2
SLC38A1
TUBA1C
TMBIM6
AQP5
METTL7A
SLC11A2
KRT7
KRT8
KRT18
CD63
MMP19
RPS26
ERBB3
RPL41
HSD17B6
LRP1
OS9
LRIG3
GNS
WIF1
IRAK3
IFNG
CPM
LYZ
AC020656.1
TSPAN8
DUSP6
ATP2B1-AS1
BTG1
FGD6
NTN4
LTA4H
DRAM1
TXNRD1
CKAP4
CORO1C
ATP2A2
ALDH2
RPL6
PEBP1
CIT
PLA2G1B
P2RX4
HCAR2
UBC
SHISA2
RPL21
TSC22D1
KLF5
LMO7
KCTD12
FARP1
TM9SF2
TNFSF13B
RAB20
ATP11A
LAMP1
RNASE6
RNASE1
TRAC
SLC7A7
MMP14
SLC7A8
GZMH
GZMB
ARHGAP5
SPTSSA
MBIP
SFTA3
NKX2-1
FOXA1
RPS29
SAV1
GNG2
LGALS3
ACTN1
NUMB
NPC2
TMED10
CALM1
LGMN
DDX24
SERPINA1
BCL11B
PPP2R5C
TNFAIP2
CKB
CRIP2
CYFIP1
TJP1
SPRED1
THBS1
RMDN3
GCHFR
SPINT1
CHP1
TMEM87A
B2M
C15orf48
SQOR
SECISBP2L
GLDN
DMXL2
MAPK6
MYO5C
AQP9
GCNT3
ANXA2
TPM1
LACTB
SPG21
RPLP1
PKM
HEXA
NPTN
TSPAN3
CTSH
TMED3
BCL2A1
ABHD2
ANPEP
NR2F2
ARRDC4
MSLN
RPS2
TNFRSF12A
IL32
SMIM22
C16orf89
EMP2
RPS15A
TMC5
GDE1
IGSF6
ERN2
NUPR1
MVP
TMEM219
CORO1A
PRSS8
PYCARD
ITGAM
ITGAX
IRX3
CRNDE
LPCAT2
CES1
MMP15
ATP6V0D1
CDH1
NQO1
ZFHX3
HSBP1
ZDHHC7
SLC22A31
RPL13
YWHAE
SLC43A2
CXCL16
VMO1
ACADVL
CLDN7
ACAP1
CD68
CYB5D1
ALOX15B
RPL26
PMP22
RASD1
ALDH3A2
LGALS9
RPL23A
ADAP2
TMEM98
CCL2
CCL5
RPL19
IKZF3
KRT19
EIF1
JUP
RAB5C
ATP6V0A1
COA3
VAT1
DUSP3
GRN
SKAP1
ITGA3
ABCC3
SCPEP1
CLTC
TANC2
LIMD2
DDX5
SOX9
RPL38
GPRC5C
ITGB4
H3F3B
ST6GALNAC1
SYNGR2
TIMP2
LGALS3BP
GAA
BAIAP2
P4HB
SLC16A3
CD7
COLEC12
EMILIN2
EPB41L3
RAB31
TUBB6
OSBPL1A
AQP4
DSC2
RNF125
NEDD4L
CYB5A
CNDP2
SIRPA
C20orf27
GPCPD1
DSTN
RRBP1
FOXA2
THBD
CST3
CST7
PYGB
BCL2L1
HCK
RBM39
NORAD
EPB41L1
RPN2
TGM2
MAFB
STK4
SLPI
SDC4
WFDC2
CTSA
ZMYND8
CEBPB
SMIM25
CTSZ
RPS21
PLPP2
GZMM
BSG
CFD
GPX4
RPS15
NFIC
MYDGF
PLIN3
RPL36
C3
MCOLN1
PNPLA6
STXBP2
RETN
MCEMP1
RPS28
ICAM1
ICAM4
TMEM205
ACP5
DNASE2
NFIX
COLGALT1
RPL18A
IFI30
JUND
GDF15
CRLF1
CEBPA
PEPD
FXYD3
LSR
DMKN
HCST
TYROBP
SPINT2
C19orf33
LGALS4
RPS16
PLD3
BLVRB
AXL
RPS19
CXCL17
PLAUR
BCAM
NECTIN2
APOE
APOC1
VASP
AP2S1
C5AR1
SELENOW
KDELR1
RPL18
NUCB1
FTL
TRPM4
RPL13A
FCGRT
NAPSA
NKG7
FPR1
FPR3
ZNF577
OSCAR
TMC4
LILRB3
LAIR1
LILRB4
RPL28
COMT
CHCHD10
SUSD2
TCN2
YWHAH
HMOX1
TST
MPST
IL2RB
CDC42EP1
H1F0
APOBEC3G
RPL3
CYB5R3
PACSIN2
TSPO
KIAA0930
PLXNB2
TYMP
ODF3B
SAMSN1
CXADR
APP
IFNGR2
RCAN1
CLIC6
RUNX1
ETS2
BACE2
TMPRSS2
PDXK
CSTB
SUMO3
PTTG1IP
LHX9
AFAP1-AS1
KIF12
PIK3C2G
APOH
IL2RG
HSP90B1
CCL18
ICOS
RPS9
RPS5
ID1
LUCAT1
CTLA4
AP1S2
C1orf162
COL27A1
TMA7
SUB1
RARRES3
TFRC
HSPE1
CAPS
UQCRQ
SELENOK
LAMC2
TNFSF15
SPTBN1
LMNA
RSRP1
UBA52
CD8B
ADIRF
DYNLL1
DSG2
NECTIN3
SERF2
SH2D2A
GPR174
RPL36AL
RRAD
AQP1
BASP1
ARF1
YPEL5
NR4A2
G0S2
JUNB
KIAA1324
CADM1
IL6
RGCC
VAPA
ABCG1
ZNF331
2023-09-07
NOP10
MT-ND4
SERPINB1
NACA
SAMHD1
P2RY10
HLA-DQA1
BICDL1
FN1
TTN
STK17A
CLEC2B
SAMD3
CCDC141
PLA2G7
TPPP3
PLTP
SNX3
C6orf48
RPL12
CD27
HPGDS
NUCKS1
GNAS
ZAP70
RPL31
VMP1
CD96
CAMK4
KLRF1
CXCL5
CCL4
RPL27
TESC
TUBA4A
FGFBP2
PDCD4
ATP6V1G1
RPL37A
RARRES1
SCML4
TPT1
SQSTM1
ISG20
CDC42SE2
RNF213
LY6E
PLEK
PDIA3
IGFBP2
XCL1
SLA2
AC044849.1
MIAT
RPL5
CXCL1
TRAF3IP3
HSP90AA1
ARHGDIB
AKNA
IKZF1
LEPROTL1
ITGA4
ANKRD12
CD300E
SYNE2
RPL15
MT-ND4L
RAC2
ELF1
SDS
IFITM2
TBX21
IGFBP7
2023-09-01
MTRNR2L8
SARAF
EMB
THEMIS
PERP
TNFRSF18
SDCBP
TNFAIP6
KRT17
SH3BGRL
GLRX
C11orf96
SLFN12L
DDIT4
WSB1
PRDM1
PPP1R16B
HSPD1
IDS
ICAM3
CTSC
RHOA
FUS
UBE2S
AGER
DBI
RORA
ACTG1
GLIPR2
FCN1
ACTB
RASAL3
FCGR2B
LRRFIP1
WIPF1
CLEC5A
SCGB3A2
RPS20
AC243960.1
FNBP1
TUBA1B
DDX3X
GBP5
ZNF683
GATA3
HNRNPA2B1
PDE4B
RPL9
PRKCH
ZC3HAV1
VIM
ZEB1
H2AFZ
SPON2
NLRP3
HMGB1
S100P
LCP1
ARHGAP9
HINT1
PSMB9
EEF1B2
EVL
DUSP4
HLA-F
ITGA1
GPR65
IFI27
PIK3R1
SCGB3A1
MATK
COMMD6
RPL22
FABP5
FOSL2
YWHAZ
IFI16
PLIN2
F13A1
HNRNPU
PNRC1
KMT2E
SERPINB2
PRPF38B
OAZ1
FAM133B
RNF19A
LGALS1
CP
NFATC2
GPBP1
MYL12A
CYFIP2
CD226
NPM1
2023-09-06
RBM38
SRSF2
SP140
SRSF5
F2R
LAX1
AC004687.1
TBC1D10C
DNAJB1
CCL3
GMFG
SFTPC
CDKN1B
PSME1
SMAP2
ARGLU1
LAT
TRGC2
CBLB
MT1G
JAK3
UBB
INPP4B
PRRC2C
CD99
BATF
LINC00513
BTG2
SON
LBH
TSPYL2
ATP5MG
SFPQ
DHX36
TENT5C
NSMCE3
AC114760.2
HSP90AB1
CD37
PDE3B
LAPTM5
KLF6
AC016831.5
AREG
ITGAL
PNISR
SLA
SMCHD1
PTPRA
RASGRP1
PSTPIP1
LSP1
TNFRSF1B
SKP1
KLRG1
HMGB2
CDC14A
DCTN6
LAG3
ZBTB38
CCL3L1
PIK3IP1
ARHGAP15
OXNAD1
SUGT1
FAM118A
TFF3
NR3C1
IPCEF1
XIST
HNRNPC
GLIPR1
ATP1B3
TAGAP
FRG1
BTF3
CYTOR
TMEM181
RIPOR2
HELB
CRYBG1
HSPH1
PPM1K
ARPC5L
ZNF644
NCK1
SAFB2
HNRNPA1
SRPK2
MAT2B
HP
AC245297.3
NFKBIA
ASXL1
AC016831.7
MCL1
ANXA2R
PFN1
TES
NUB1
FMNL1
VPS4B
SRRM1
MAZ
ID2
EZR
IRF4
CLK1
PRMT2
SRSF4
AC020916.1
ZDBF2
SOD1
KIAA1551
ARID4B
NAA50
TNFRSF9
CYTH1
RTF1
AGO2
MYADM
ZBTB1
WDR82
TOB2
TTC19
PPIL4
PHF20
IRF2
ARIH2
EMD
CEMIP2
CCDC167
HERC1
PDE4D
MGAT4A
CASP3
CD53
PDE7A
CHORDC1
LDHA
IER2
FXR1
ADD3
GABARAPL1
PPP4R3A
SNHG12
NASP
FAM177A1
SRSF3
SMNDC1
CDC40
CBL
NAP1L1
MED31
BCL2
CPNE1
TENT4B
TBCC
RICTOR
MBP
SEMA4D
OGA
UBTF
RPL36A
PPHLN1
THUMPD1
RBM33
RSF1
CCT4
ODF2L
C12orf75
INPP5D
RLF
SBDS
TRAF5
EPS15
LUC7L3
AP3M2
CRBN
PHF3
ARID4A
GPATCH8
NUTM2B-AS1
MEF2D
CSNK1D
NFAT5
SNTB2
SAA1
LNPEP
MRPL18
WDR74
TRABD
NARF
MAP2K2
LSM8
OSER1
DNAJC1
ALG13
SFMBT2
VAMP2
SPSB3
TNFSF10
XRN1
USP16
ANXA6
TLE4
GRK2
BBX
ADAM19
ITGB7
AAK1
HELZ
TERF1
CMC1
NCOR1
SMG1
PHF11
CCDC88C
TMX4
ISG20L2
IGLC2
TRIR
UBE2B
PTGER4
EXOSC6
PTTG1
PRPF38A
CHMP4A
VPS37B
TGFB1
NSA2
PNN
LPIN2
IK
OPTN
ABHD17A
ATG12
MOB4
ZBTB11
CKLF
PAFAH1B1
HNRNPA3
SLC7A5
SOCS1
ELMSAN1
CSK
EML4
RALGAPA1
CKS2
TRMT10C
EIF3J
KDM5A
AC026979.2
PAXX
HCG18
YY1
COQ10B
LUZP1
NLRC5
SNRPB2
RNPS1
CWC25
SH3KBP1
DIP2A
ITGB1
MT-ND6
BIRC2
RHOF
BCL3
N4BP2L2
BTN3A2
BRD1
APOL6
ARF6
SIK3
EIF5B
ZC3H18
HNRNPAB
SIRT7
HNRNPH1
KDM2A
CAMLG
TMPO
MRPL1
IDI1
ADGRE5
GBP2
PIP4K2A
SNHG7
ORMDL1
APBB1IP
TRIM22
TOPORS
SLTM
PSMA3-AS1
LPIN1
KAT6A
ITGAE
RCSD1
RWDD1
SOCS4
MAF
C16orf54
SLF1
PPP1R2
RNMT
LYST
IER5L
MBNL1
H2AFX
UBE2D2
PSIP1
ATP2A3
SLC5A3
PCM1
HIPK1
EIF3G
ZNF276
SMARCA2
ORAI1
RNF138
CHST12
EIF4A2
AL357060.1
C12orf57
GTF3A
PPP1R18
RBMX
TNFAIP8
DNTTIP2
SRP19
YAF2
FBXO33
BPGM
GTPBP1
DUSP5
WAC
MAGOH
SPN
FOXO1
PREX1
NOP56
EPC1
AC008105.3
GIMAP4
NAP1L4
CDC37L1
ASXL2
RAB8B
RANBP2
CCDC12
TTC39C
AMD1
TXLNG
HERPUD2
ERO1B
PRKCB
KMT2A
ANP32E
CDK17
PRKX
TMF1
CYLD
TSEN54
TERF2IP
MSL2
KRR1
ZNRD1
STAT3
PRDX2
JMY
KLF13
MYO1F
SNHG8
TPR
ARID5B
MT1X
SP100
RASSF5
RCAN3
PTPN4
DYRK2
IGLC3
CCDC88B
TCF4
BIN2
CEBPZ
ZFYVE28
HNRNPA0
SMC4
SERBP1
C1orf56
CWF19L2
CHD2
ZNF791
RPS4Y1
CCL4L2
LDLRAD4
RBM8A
SYF2
BCAS2
PCNX4
BRD2
ATG2A
CSNK1G2
ANKRD44
DDX27
IP6K1
MYCBP2
FAM102A
G3BP2
DENND4A
ZEB2
HERPUD1
SCAF11
ADGRG1
SF1
CEP85L
TMC8
CHIC2
RPL22L1
IGHA1
PARP8
SET
BIN1
RGS2
ISCA1
UBXN1
GYPC
ATP2B4
MACF1
RBM25
OFD1
EIF3F
DOCK2
ANKRD11
TUBA1A
CREBZF
CCNL1
JADE1
SLAMF7
RNF168
FAM107B
CNOT2
SIGIRR
ZFAND2A
GSPT1
SYAP1
IGKC
GCH1
TUT4
MSN
ANKRD28
METRNL
TIFA
PRMT9
GLCCI1
RASA2
HP1BP3
SMAD7
AKAP13
GABPB1-AS1
SC5D
AUTS2
HNRNPUL1
SPP1
SAP18
PDCD7
CDK11A
KPNA2
MED10
PPIG
CACYBP
GPSM3
UXT
ELOVL5
UBALD2
CCDC107
TAF7
DNAJB9
MSI2
GRASP
DDX18
PPP1R12A
NSD3
SP140L
UHRF2
CLIC3
DGKZ
HIST1H4C
GPRIN3
ARHGAP30
ATF7IP2
BDP1
ARID1B
TSC22D2
GIMAP1
GTF2B
RBM4
AHI1
SERPINB9
DEDD2
CDK13
PTGES3
ARAP2
HCLS1
EIF5
MT2A
SNRPB
FKBP5
TUBB4B
CCNT1
BTN3A1
MZT2A
TNFSF9
SS18L2
PITPNC1
STAT5B
SYTL2
POU2F2
CGAS
IL10RA
SMARCA5
DNAJB4
LINC00623
CASP8
SNRPG
PIM2
DRAP1
FAS
CRIP1
ZNF292
PER1
TRIM52
CCDC85B
SAMD9
SCGB1A1
SUN2
NUP210
ANKRD37
JADE2
IL27RA
TRMT112
CDC42SE1
RAP1B
CCDC59
SENP7
JOSD1
TNFSF14
AHNAK
AOAH
SVIP
C9orf78
GPS2
CLK4
ENTPD1
GSTK1
DDX21
CLDND1
CMC2
ANKRD13D
BCL9L
OGT
DDX46
TTC14
ATRX
KLF2
EIF1AX
BUB3
PPP1CB
ISG15
APOBEC3C
DIAPH1
SYT11
MIER1
NFKB2
TCF25
RAN
PRKACB
SPTAN1
ARID5A
OASL
NOP53
PMAIP1
ZNF430
ROCK1
ATM
ANAPC16
NXT1
AHSA1
GPR155
TAP1
ZNF131
MECP2
TGFBR3
TCP1
EPB41
NLRP1
ATF7IP
NKTR
USP15
ABRACL
TRA2B
DBF4
AES
CDKN2D
BCLAF1
TCF7
FKBP11
APRT
MXRA7
CKAP2
SNRPD2
PCSK7
CEP78
RPL17
MAPRE2
MZT2B
MYH9
KIF21A
TAF1D
BRAF
PAG1
EVI2A
ARHGAP45
KIF2A
ARHGEF1
CRTAM
YTHDC1
POLR3E
CENPC
BPTF
GBP4
RSRC2
TANK
SIAH2
MXD4
H1FX
PLAC8
DOK2
SATB1
LINS1
POLR2A
SPTY2D1
ST8SIA4
PAIP2
TLN1
SYNE1
CYCS
TNRC6C
RAPGEF6
RNF166
SYNRG
CCNH
NOP58
ARNTL
TIPARP
FGFR1OP2
ITM2C
IRF9
RAB27A
FAM214A
[truncated: 64 more rows]
